# Supplementary material for: Neonatal Morbidities and Feeding Tolerance Outcomes in Very Preterm Infants, before and after Introduction of Probiotic Supplementation
Source: Nutrients. 2022 Sep 3;14(17):3646. doi: 10.3390/nu14173646 (PMC9460632; doi:10.3390/nu14173646)
Supplement: Supplementary file 1 [file nutrients-14-03646-s001.zip]

Archive with 1 entries (1 files):
- nutrients-1824914-supplementary.pdf
